# Supplementary material for: Carers’ views on autism and eating disorders comorbidity: qualitative study
Source: BJPsych Open. 2020 May 18;6(3):e51. doi: 10.1192/bjo.2020.36 (PMC7331083; doi:10.1192/bjo.2020.36)
Supplement: Supplementary file 1 [file bjosup.zip]

Archive with 2 entries (2 files):
- S2056472420000368sup001.docx
- S2056472420000368sup002.zip
